# Supplementary material for: Urinary Exosomal Cystatin C and Lipopolysaccharide Binding Protein as Biomarkers for Antibody−Mediated Rejection after Kidney Transplantation
Source: Biomedicines. 2022 Sep 21;10(10):2346. doi: 10.3390/biomedicines10102346 (PMC9598834; doi:10.3390/biomedicines10102346)
Supplement: Supplementary file 1 [file biomedicines-10-02346-s001.zip]

Archive with 1 entries (1 files):
- biomedicines-1788686-supplementary.pdf
